# Supplementary material for: YqeH contributes to avian pathogenic Escherichia coli pathogenicity by regulating motility, biofilm formation, and virulence
Source: Vet Res. 2022 Apr 18;53:30. doi: 10.1186/s13567-022-01049-6 (PMC9014576; doi:10.1186/s13567-022-01049-6)
Supplement: Supplementary file 3 — Additional file 3: Differentially expressed genes data. [file 13567_2022_1049_MOESM3_ESM.xlsx]

## Sheet: Sheet1
Gene ID	Gene name	WT_APEC40 FPKM	yqeH FPKM	log2(yqeH/WT_APEC40)	FDR(yqeH/WT_APEC40)	Pvalue(WT_AE40-vs-yqeH)	Annotate
ECs_0172	tsf	251.85	513.15	1.02682	7.77e-272	3.09e-273	Translation Extension Factor EF-TS
ECs_0345	ykgF	15.07	32.49	1.10832	3.02e-34	4.36e-35	Iron-sulfur cluster binding protein
ECs_0346	ykgG	21.4	53.12	1.31164	1.17e-34	1.67e-35	Hypothetical protein
ECs_0349		5.97	15.76	1.40046	0.00065173	0.000259922	Autotransport proteins
ECs_0350		6.92	20.52	1.56819	2.37e-28	3.76e-29	Autotransport proteins
ECs_0419	tauA	5.25	14.82	1.49716	3.75e-17	7.66e-18	Periplasmic-bound ABC transporter protein of taurine
ECs_0420	tauB	6.24	13.59	1.12293	1.87e-08	5.19e-09	Taurine ABC transporter protein ATPase
ECs_0421	tauC	3.85	8.45	1.13409	4.29e-06	1.37e-06	Taurine ABC transporter permease
ECs_0474	dxs	16.8	35.64	1.08504	3.42e-47	4.21e-48	1-Deoxy-D-xylulose-5-phosphate synthase
ECs_0475	ispA	23.19	11.45	-1.01816	3.94e-14	8.78e-15	Glutaminyl transferase
ECs_0490	tig	110.59	309.2	1.48332	0	0	Peptidyl prolyl cis-trans isomerase
ECs_0495	ppiD	63.52	132.49	1.0606	5.38e-167	2.99e-168	Peptidyl prolyl cis-trans isomerase D
ECs_0502	mdlA	2.43	5.28	1.11958	7.16e-08	2.07e-08	Multidrug ABC transporter protein ATPase
ECs_0651	citT	64.98	24.25	-1.42201	2.16e-103	1.66e-104	Citrate/succinate reverse transporter protein
ECs_0653	citX	53.39	23.19	-1.20307	1.57e-24	2.68e-25	Apolipoprotein citrate lyase phospho-ribose dephosphate coenzyme A
ECs_0654	citF	70.64	27.68	-1.35164	5e-109	3.62e-110	Citrate lyase alpha chain
ECs_0660	dcuC	35.37	126.08	1.83374	2.08e-268	8.55e-270	Anaerobic C4-dicarboxylate transport
ECs_0693	gltJ	152.95	57.46	-1.41243	9.56e-119	6.65e-120	Glutamate/Aspartate ABC transporter permease
ECs_0720	potE	107.54	326.87	1.60384	0	0	Putrescine/proton transporter
ECs_0721	speF	43.06	156.1	1.85805	0	0	Ornithine decarboxylase isoenzyme
ECs_0868	ybhP	36.73	16.07	-1.19259	1.81e-23	3.19e-24	Endonuclease/nucleic acid exonuclease/phosphatase family proteins
ECs_0891	rhtA	3.99	8.76	1.13454	1.09e-06	3.41e-07	Threonine and serine efflux system
ECs_0900	ybiW	7.46	14.92	1	3.13e-23	5.57e-24	Pyruvate formate lyase
ECs_0958	hcr	5.59	12.31	1.13891	7.96e-10	2.06e-10	HCP oxidoreductase
ECs_0979	dmsA	408.79	866.11	1.08319	0	0	Anaerobic dimethylsulfoxide reductase subunit A
ECs_1011	aspC	116.31	274.76	1.2402	9.56e-280	3.71e-281	Aspartate aminotransferase
ECs_1029	pyrD	6.79	14.51	1.09556	3.24e-11	7.99e-12	Dihydroorotic acid oxidase
ECs_1132	hyaE	41.03	18.12	-1.1791	2.53e-13	5.76e-14	Hydrogenase 1 manipulator protein HyaE
ECs_1137	wzc	25.01	63.31	1.33993	1.26e-135	8.2e-137	Tyrosine protein kinase production by oleic acid
ECs_1153	torD	5.09	2	-1.34767	0.000677386	0.000270676	TorA - Mature Partner
ECs_1452	flgC	7.47	2.89	-1.37004	0.000783139	0.000316956	flagellar component of cell-proximal portion of basal-body rod
ECs_1453	flgD	7.28	3.05	-1.25513	2.33e-05	7.95e-06	flagellar hook assembly protein
ECs_1677	hlyE	170.77	73.21	-1.22194	8.73e-132	5.87e-133	hemolysin E
ECs_1707	ycgV	12.5	40.83	1.7077	2.16e-94	1.76e-95	adhesin
ECs_1830	yciF_2	43.88	20.9	-1.07006	1.81e-15	3.88e-16	Hypothetical protein
ECs_1831	yciG	44.89	12.78	-1.81251	4.77e-11	1.19e-11	Hypothetical protein
ECs_1874	puuA	208.12	84.16	-1.30621	4.65e-280	1.79e-281	Glutamate-putrescine ligase
ECs_1875	puuD	240.06	85.16	-1.49515	1.52e-205	7.23e-207	γ-Glutamyl γ-aminobutyric acid hydrolase
ECs_1876	puuR	96.35	41.08	-1.22985	1.96e-45	2.48e-46	Role of putrescine-induced deterrents on evanescent PUU manipulants
ECs_2022	gapC	1607.26	723.6	-1.15134	0	0	Glyceraldehyde-3-phosphate dehydrogenase C
ECs_2028	ydcJ	508.1	209.61	-1.2774	0	0	metalloenzyme
ECs_2044	ydcS	639.31	311.83	-1.03576	0	0	ABC transporter periplasmic binding protein
ECs_2045	ydcT	136.24	67.57	-1.0117	4.54e-87	3.83e-88	ABC transporter ATPase
ECs_2068	narV	492.22	175.3	-1.48948	0	0	nitrate reductase 2 gamma subunit
ECs_2069	narW	455.72	151.39	-1.58988	0	0	nitrate reductase 2 delta subunit
ECs_2070	narY	463.26	168.78	-1.45668	0	0	nitrate reductase 1 beta (Fe-S) subunit"
ECs_2071	narG	557.33	272.09	-1.03445	0	0	nitrate reductase 1 alpha subunit
ECs_2084	sra	1354.16	496.19	-1.44843	5.9e-157	3.53e-158	stationary-phase-induced ribosome-associated protein
ECs_2085	bdm	155.95	39.56	-1.97897	2.74e-50	3.25e-51	biofilm-dependent modulation protein
ECs_2092	ddpX	52.71	19.85	-1.40894	2.56e-32	3.78e-33	D-ala-D-ala dipeptidase
ECs_2098	gadA	5228.39	2611.64	-1.00141	0	0	glutamate decarboxylase B
ECs_2122	lsrD	42.37	20.17	-1.07083	9.27e-30	1.43e-30	autoinducer 2 import system permease protein
ECs_2123	lsrB	78.36	29.64	-1.40257	1.31e-84	1.12e-85	autoinducer 2-binding protein
ECs_2124	lsrF	44.72	18.89	-1.2433	9.46e-35	1.34e-35	autoinducer-2 aldolase
ECs_2125	lsrG	77.78	35.11	-1.14752	1.04e-16	2.16e-17	autoinducer-2 degrading protein LsrG
ECs_2145	ydeI	256.59	114.05	-1.1698	1e-75	9.38e-77	hydrogen peroxide resistance OB fold protein
ECs_2146	ydeJ	15.41	6.26	-1.29963	3.61e-08	1.02e-08	inactive PncC family protein
ECs_2150	ydfZ	97.9	43.46	-1.17162	1.89e-14	4.16e-15	selenoprotein
ECs_2303		215.99	69.06	-1.64504	2.05e-81	1.81e-82	acid shock protein
ECs_2352	ydhI	28.33	13.87	-1.03036	9.04e-05	3.26e-05	membrane protein
ECs_2380	ydhV	32.65	75.43	1.20806	1.81e-132	1.21e-133	oxidoreductase subunit
ECs_2386	sufE	123.9	45.88	-1.43324	1.12e-53	1.29e-54	sulfur acceptor protein
ECs_2392	ydiH	24.58	5.04	-2.28599	7.88e-09	2.14e-09	hypothetical protein
ECs_2442	chbA	19.92	9.03	-1.14142	6.49e-06	2.13e-06	N,N'-diacetylchitobiose-specific enzyme IIA component of PTS
ECs_2452	astD	162.96	77.38	-1.07449	1.64e-168	8.96e-170	succinylglutamic semialdehyde dehydrogenase
ECs_2453	astA	505.69	207.21	-1.28716	0	0	arginine succinyltransferase
ECs_2457	ydjY	7.3	32.01	2.13255	2.06e-40	2.72e-41	ferrodoxin-like lipoprotein
ECs_2463	ynjE	25.75	66.51	1.369	9.49e-88	7.97e-89	molybdopterin synthase sulfurtransferase
ECs_2489	yeaD	145.01	492.91	1.76517	0	0	D-hexose-6-phosphate epimerase-like protein
ECs_2509	dmlA	201.89	52.78	-1.93551	0	0	D-malate oxidase
ECs_2511	yeaW	253.62	85.8	-1.56362	0	0	"dioxygenase alpha subunit
ECs_2512	yeaX	102.45	26.17	-1.96893	1.43e-167	7.88e-169	putative dioxygenase beta subunit
ECs_2524	yoaD	29.87	13.45	-1.15109	3.28e-38	4.44e-39	membrane-anchored cyclic-di-GMP phosphodiesterase
ECs_2546	yebV	168.83	47.52	-1.82896	1.25e-54	1.42e-55	hypothetical protein
ECs_2597	cheW	180.89	89.25	-1.01919	2.4e-56	2.66e-57	purine-binding chemotaxis protein
ECs_2599	motB	95.62	44.66	-1.09833	6.68e-64	6.86e-65	chemotaxis protein MotB
ECs_2605	otsB	138.88	60.92	-1.18885	6.08e-90	5.03e-91	trehalose-6-phosphate phosphatase
ECs_2665	fliT	132.59	65.38	-1.02005	1.17e-29	1.82e-30	flagellar synthesis and assembly chaperone
ECs_2668	yedE	41.46	92.91	1.16411	2.45e-87	2.07e-88	inner membrane protein
ECs_2689	fliR	14.38	5.76	-1.31992	1.28e-11	3.12e-12	flagellar export pore protein
ECs_2692	yodD	1045.88	473.45	-1.14343	1.04e-158	6.13e-160	hypothetical protein
ECs_2783	cbl	97.79	220.87	1.17544	5.29e-164	3.03e-165	ssuEADCB/tauABCD operon transcriptional activator
ECs_2816	plaP	18.07	41.62	1.20368	3.48e-47	4.29e-48	putrescine importer
ECs_3014	mlrA	95.77	47.04	-1.02569	9.44e-40	1.26e-40	transcriptional activator of csgD and csgBA
ECs_3064	yeiQ_2	26.69	67.71	1.34307	4.5e-98	3.58e-99	NAD-dependent D-mannonate oxidoreductase
ECs_3073	yejG	566.65	250.15	-1.17966	1.23e-145	7.62e-147	hypothetical protein
ECs_3085	ccmF	7.7	16.44	1.09428	1.27e-23	2.23e-24	heme lyase subunit CcmF
ECs_3117	nrdA	49.41	136.33	1.46423	0	0	ribonucleoside-diphosphate reductase 1 alpha subunit
ECs_3119	yfaE	15.81	33.32	1.07555	4.43e-06	1.42e-06	ferredoxin involved with ribonucleotide reductase
ECs_3122	yfaH	7.65	3.3	-1.21299	1.49e-06	4.65e-07	transcriptional regulator
ECs_3124	glpQ	954.06	432.61	-1.14101	0	0	periplasmic glycerophosphodiester phosphodiesterase
ECs_3126	glpA	21.99	9.74	-1.17485	7.53e-30	1.16e-30	anaerobic sn-glycerol-3-phosphate dehydrogenase large FAD/NAD(P)-binding subunit
ECs_3127	glpB	119.85	23.12	-2.37402	0	0	anaerobic sn-glycerol-3-phosphate dehydrogenase membrane anchor subunit
ECs_3128	glpC	593.8	112.62	-2.39851	0	0	anaerobic sn-glycerol-3-phosphate dehydrogenase C subunit
ECs_3142	arnC	126.04	54.52	-1.20902	3.93e-102	3.07e-103	undecaprenyl phosphate-L-Ara4FN transferase
ECs_3143	arnA	136.38	67.8	-1.00827	1.52e-171	8.26e-173	UDP-4-amino-4-deoxy-L-arabinose formyltransferase
ECs_3144	arnD	35.64	14.68	-1.27965	1.22e-29	1.89e-30	undecaprenyl phosphate-alpha-L-ara4FN deformylase
ECs_3160	nuoN	184.24	385.27	1.06428	0	0	NADH-quinone oxidoreductase subunit N
ECs_3162	nuoL	301.88	634.13	1.0708	0	0	NADH-quinone oxidoreductase subunit L
ECs_3181	pta	362.52	1051.12	1.53579	0	0	phosphate acetyltransferase
ECs_3182	yfcC	2.23	6.24	1.4845	2.11e-11	5.17e-12	inner membrane transporter
ECs_3192	hisQ	46.36	23.02	-1.00999	1.71e-20	3.24e-21	histidine ABC transporter permease
ECs_3278	gltX	62.19	135.87	1.12747	2.1e-142	1.33e-143	glutamyl-tRNA synthetase
ECs_3330	aegA	13.38	31.55	1.23756	9.61e-55	1.08e-55	oxidoreductase
ECs_3359	uraA	17.43	42.21	1.27601	1.09e-49	1.3e-50	uracil permease
ECs_3360	upp	76.07	175.79	1.20845	1.4e-88	1.17e-89	uracil phosphoribosyltransferase
ECs_3369	guaA	60.1	137.37	1.19263	7.41e-176	3.94e-177	glutamine aminotransferase
ECs_3397	iscR	256.12	123.33	-1.0543	4.08e-81	3.63e-82	transcriptional regulator
ECs_3417	glyA	402.8	918.66	1.18947	0	0	serine hydroxymethyltransferase
ECs_3436	rseC	38.43	18.28	-1.07197	4.01e-13	9.19e-14	SoxR iron-sulfur cluster reduction factor component
ECs_3437	rseB	133.22	62.69	-1.0875	3.88e-90	3.2e-91	anti-sigma E factor
ECs_3521	lhgO	271.17	134.5	-1.01159	7.03e-217	3.27e-218	L-2-hydroxyglutarate oxidase
ECs_3528	ygaV	12.22	3.59	-1.76719	8.26e-06	2.73e-06	tributyltin-inducible repressor
ECs_3538	nrdE	1.08	2.3	1.0906	0.000194799	7.26e-05	ibonucleoside-diphosphate reductase 2 alpha subunit
ECs_3542	proX	32.94	175.66	2.41487	0	0	glycine betaine/proline ABC transporter periplasmic binding protein
ECs_3617	cysH	94.07	444.65	2.24086	0	0	3'-phosphoadenosine 5'-phosphosulfate reductase
ECs_3618	cysI	102.7	256	1.31771	0	0	sulfite reductase beta subunit
ECs_3662	fucI	19.02	41.27	1.11758	1.99e-54	2.26e-55	L-fucose isomerase
ECs_3669	ygdI	5410.14	2080.16	-1.37897	0	0	lipoprotein
ECs_3748		29.07	60.09	1.04759	5.82e-65	5.94e-66	hypothetical protein
ECs_3762	lysS	42.06	91.84	1.12667	1.47e-103	1.13e-104	lysine tRNA synthetase
ECs_3800		22.02	47.45	1.10759	6.42e-20	1.23e-20	transporter
ECs_3801		12.65	32.52	1.36219	2.88e-23	5.11e-24	hypothetical protein
ECs_3810	tktB_2	295.8	745.8	1.33417	0	0	transketolase
ECs_3815	yqgB	85.85	177.23	1.04573	2.52e-12	5.96e-13	hypothetical protein
ECs_3816	yqgC	70.8	174.08	1.29793	1.56e-30	2.37e-31	hypothetical protein
ECs_3831	yggW	2.39	5.22	1.12704	2.7e-05	9.25e-06	oxidoreductase
ECs_3873	gss	30.38	64.07	1.07653	9.47e-83	8.22e-84	glutathionylspermidine synthetase/amidase
ECs_3887	yghA	748.86	354.11	-1.0805	0	0	oxidoreductase
ECs_3900	ygiQ	7.8	16.24	1.05801	4.15e-25	7.04e-26	radical SAM superfamily protein
ECs_3992	tdcG_3	205.73	1066.43	2.37397	0	0	L-serine dehydratase 3
ECs_3993	tdcF	479.94	2443.27	2.34789	0	0	reactive intermediate deaminase
ECs_3994	tdcE_2	225.83	1394.1	2.62602	0	0	formate C-acetyltransferase
ECs_3995	tdcD	178.01	649.46	1.86728	0	0	propionate kinase/acetate kinase C
ECs_3996	tdcC	596.53	1810.26	1.60153	0	0	L-threonine/L-serine transporter
ECs_3997	tdcB	239.53	588.4	1.29659	0	0	L-threonine dehydratase
ECs_3998	tdcA	22.71	56.33	1.31058	9.37e-50	1.12e-50	tdc operon transcriptional activator
ECs_3999	tdcR	2.28	9.98	2.13001	7.94e-07	2.44e-07	threonine dehydratase operon activator protein
ECs_4034	tdcB	348.71	142.16	-1.29451	5.73e-162	3.32e-163	L-threonine dehydratase
ECs_4043	deaD	22.28	49.97	1.16531	8.96e-75	8.47e-76	ATP-dependent RNA helicase
ECs_4091	gltB	36.97	77.92	1.07564	6.23e-247	2.69e-248	lutamate synthase large subunit
ECs_4094	yhcH	107.97	52.62	-1.03695	3.67e-32	5.44e-33	hypothetical protein
ECs_4099	nanR	32.63	13.24	-1.3013	8.04e-25	1.37e-25	sialic acid-inducible nan operon repressor
ECs_4111	yhcN	124.08	44.22	-1.4885	2.28e-34	3.28e-35	cadmium and peroxide resistance protein
ECs_4191	fusA	916.36	1932.36	1.07638	0	0	protein chain elongation factor EF-G
ECs_4211	pabA	40.41	16.27	-1.3125	7.17e-22	1.31e-22	aminodeoxychorismate synthase subunit II
ECs_4217	nirD	15.52	36.06	1.21627	6.19e-10	1.6e-10	nitrite reductase (NADH) small subunit
ECs_4218	nirC	4.18	9.6	1.19953	3.62e-07	1.09e-07	nitrite transporter
ECs_4249	yhgF	13.99	30.27	1.11349	3.37e-52	3.94e-53	transcriptional accessory protein
ECs_4258	malQ	114.24	233.03	1.02845	0	0	4-alpha-glucanotransferase
ECs_4259	glgP	96.11	225.2	1.22845	0	0	glycogen phosphorylase
ECs_4298	ugpA	15.27	6.88	-1.15022	2.37e-11	5.82e-12	sn-glycerol-3-phosphate ABC transporter permease
ECs_4304	livH	2.5	6.58	1.39616	3.51e-07	1.05e-07	branched-chain amino acid ABC transporter permease
ECs_4305	livK	16.48	33.96	1.04312	2.76e-25	4.66e-26	leucine transporter subunit"
ECs_4343	nikA	2.66	16.5	2.63297	9.88e-64	1.02e-64	nickel/heme ABC transporter periplasmic binding protein
ECs_4344	nikB	3.42	12.18	1.83245	2.17e-18	4.32e-19	nickel ABC transporter permease
ECs_4345	nikC	3.38	11.21	1.72969	6.16e-14	1.38e-14	nickel ABC transporter permease
ECs_4346	nikD	10.85	27.62	1.34802	3.58e-21	6.65e-22	nickel ABC transporter ATPase
ECs_4347	nikE	10.41	28.5	1.45299	1.17e-25	1.96e-26	nickel ABC transporter ATPase
ECs_4358	nikR	74.14	32.84	-1.1748	2.29e-67	2.27e-68	transcriptional repressor
ECs_4424	dppA	1007.33	471.95	-1.09383	0	0	dipeptide/heme ABC transporter periplasmic binding protein
ECs_4437	yiaD	8.74	18.32	1.06771	6.56e-09	1.78e-09	multicopy suppressor of bamB
ECs_4440	yiaG	1744.7	804.82	-1.11624	0	0	HTH_CROC1 family transcriptional regulator
ECs_4467	selB	24.22	49.22	1.02305	2.72e-58	2.96e-59	selenocysteinyl-tRNA-specific translation factor
ECs_4490	gpmM	128.38	304.13	1.24427	0	0	phosphoglyceromutase
ECs_4518	rph	14.89	30.61	1.03966	8.24e-15	1.79e-15	ribonuclease PH
ECs_4604	uhpC	1.28	3.41	1.41363	1.04e-05	3.45e-06	regulatory protein
ECs_4631	yidX	28.03	65.81	1.23134	1.61e-36	2.23e-37	lipoprotein
ECs_4640	yidC	73.13	151.91	1.05468	1.53e-166	8.56e-168	membrane protein insertase
ECs_4671	glmS	243	503.45	1.05089	0	0	L-glutamine:D-fructose-6-phosphate aminotransferase
ECs_4686	asnA	214.97	458.54	1.09291	0	0	asparagine synthetase A
ECs_4690	rbsD	217.76	106.94	-1.02594	3.04e-56	3.38e-57	D-ribose pyranase
ECs_4842	sbp	541.53	1135.96	1.0688	0	0	sulfate transporter subunit
ECs_4897	btuB	20.58	42.87	1.05873	6.26e-54	7.19e-55	vitamin B12/cobalamin outer membrane transporter
ECs_4907	rplA	630.05	1409.91	1.16206	0	0	50S ribosomal subunit protein L1
ECs_4910	rpoB	402.42	922.4	1.19669	0	0	RNA polymerase beta subunit
ECs_4911	rpoC	698.73	1595.51	1.19121	0	0	RNA polymerase beta prime subunit
ECs_4925	zraP	63.75	12.61	-2.33786	6.39e-55	7.17e-56	Zn-dependent periplasmic chaperone
ECs_4933	aceA	377.32	188.53	-1.00099	5.68e-305	2e-306	isocitrate lyase
ECs_4934	aceK	17.05	7.55	-1.17522	7.32e-25	1.25e-25	isocitrate dehydrogenase kinase/phosphatase
ECs_5015	malG	35.98	132.21	1.87756	2.25e-184	1.16e-185	maltose transporter subunit
ECs_5016	malF	20.69	79.05	1.93383	1.94e-202	9.34e-204	maltose transporter subunit
ECs_5017	malE	228.62	572.34	1.32392	0	0	maltose transport system
ECs_5018	malK	10.69	34.15	1.67562	4.35e-52	5.1e-53	maltose ABC transporter ATPase
ECs_5019	lamB	118.65	649.7	2.45306	0	0	outer membrane maltoporin LamB
ECs_5020	malM	53.03	231.17	2.12407	0	0	maltose regulon periplasmic protein
ECs_5044	soxS	233.85	85.43	-1.45277	1.21e-77	1.12e-78	transcriptional regulator
ECs_5049	actP	133.68	55.42	-1.27031	2.32e-201	1.12e-202	acetate transporter
ECs_5050	yjcH	239.09	101.36	-1.23807	1.8e-60	1.91e-61	inner membrane protein
ECs_5099	adiA	42.01	18.35	-1.19495	2.87e-80	2.58e-81	arginine decarboxylase
ECs_5104	fumA	292.58	685.97	1.22931	0	0	fumarate hydratase
ECs_5105	dcuB	59.3	175.62	1.56635	1.55e-288	5.66e-290	anaerobic C4-dicarboxylate transporter DcuB
ECs_5108	yjdI	59.01	27.69	-1.09159	2.09e-09	5.51e-10	hypothetical protein
ECs_5109		128.02	57.81	-1.14698	5.26e-25	8.94e-26	hypothetical protein
ECs_5113	cadA	4489.1	1107.39	-2.01926	0	0	lysine decarboxylase 2
ECs_5114	cadB	752.82	312.2	-1.26983	0	0	lysine/cadaverine transporter
ECs_5137	yjeM	3.91	10.33	1.4016	1.37e-16	2.86e-17	transporter
ECs_5207	ytfT	49.39	24.12	-1.03399	1.11e-33	1.61e-34	sugar ABC transporter permease
ECs_5208	yjfF	64.51	29.48	-1.12979	7.42e-49	8.9e-50	sugar ABC transporter permease
ECs_5216	treC	31.13	256.13	3.0405	0	0	trehalose-6-P hydrolase
ECs_5217	treB	58.42	190.77	1.7073	0	0	trehalose-specific PTS enzyme IIB and IIC component
ECs_5274	fimI	19.54	39.75	1.02452	7.29e-13	1.68e-13	fimbrial protein involved in type 1 pilus biosynthesis
ECs_5275	fimC	4.59	10.99	1.25963	7.87e-08	2.28e-08	periplasmic chaperone
ECs_5284	yjiC	1.55	4.47	1.52801	2.88e-05	9.91e-06	hypothetical protein
ECs_5334	osmY	10602.9	5187.2	-1.03143	0	0	salt-inducible ABC transporter periplasmic binding protein
ECs_5337	yjjW	2.05	4.58	1.15972	0.000584216	0.000232096	pyruvate formate lyase activating enzyme
ECs_5338	yjjI	68.14	144.87	1.08819	3.56e-157	2.12e-158	2-deoxyribose-5-phosphate aldolase
ECs_5439	ydbJ	48.02	23.36	-1.0396	1.74e-08	4.82e-09	lipoprotein
ECs_5486	arnE	14.86	6.72	-1.1449	0.000170914	6.33e-05	undecaprenyl phosphate-alpha-L-ara4N exporter
ECs_5737	ynhF	56.92	23.23	-1.29295	0.000708773	0.000285038	hypothetical protein
ECs_5777	ecnB	643.4	272.07	-1.24174	8.61e-65	8.8e-66	entericidin B membrane lipoprotein
IS91		30.15	9.73	-1.63165	1.02e-18	2.02e-19
